# Supplementary material for: Developing an agenda for research about policies to improve access to healthy foods in rural communities: a concept mapping study
Source: BMC Public Health. 2014 Jun 12;14:592. doi: 10.1186/1471-2458-14-592 (PMC4064519; doi:10.1186/1471-2458-14-592)
Supplement: Additional file 1 — Concept Mapping Statements. This file lists the 90 statements that participants rated and sorted into clusters. Statement numbers correspond to numbers presented in Table 2, Figure 1, and Figure 2. [file 1471-2458-14-592-S1.xls]

## Sheet: Sheet1
1	Individuals, families and groups can produce their own food safely (e.g. access to land, air, water free from contaminants)
2	Diversity of food options produced and harvested locally
3	Benefit levels of WIC fruit and vegetable vouchers
4	Campaign finance laws or lack thereof (who has access to political decision-making)
5	Empowered and engaged farm workers
6	Food safety policies that are feasible for small farmers and business to implement, including those related to school meals, school gardens and farm-to-school
7	A good understanding of the determinants of food insecurity and coping mechanisms
8	Corner stores and small retail stores that sell sufficient and diverse healthy food options
9	A good, widely accepted definition of "rural" for research and policymaking
10	People knowing how to prepare low cost, healthy, farm-fresh foods safely (includes time management skills that make cooking at home feasible)
11	Cooperative extension agents with skills to support economic development and entrepreneurial opportunities for farmers, aggregators and distributors
12	The existence of informal food retail mechanisms (e.g., roadside stands, produce trucks)
13	Policy councils that understand and resolve the unique issues of each rural community
14	Food outlets and programs that are culturally competent and offer foods that are culturally acceptable
15	Streamlined application processes and eligibility rules for SNAP
16	Cities and towns that support farmers markets and local foods by reducing logistical barriers to their promotion (e.g., land use and permitting restrictions)
17	Rural areas with a sufficient number of affordable small markets and grocery stores
18	Vending machines at schools, workplaces, rest areas, school concessions and fundraisers offering healthy foods
19	A 1-2 cent/ounce tax on soda and sugar-sweetened beverages with the revenues dedicated to improving food access
20	Local and regional food systems that have the capacity to combine forces for increased purchasing, distribution and selling power (e.g., farmer cooperatives)
21	Limitations imposed by a group's social standing within a rural community
22	Data on fruit and vegetable production to inform policy (e.g., crops, crop types, yields, crop and revenue losses, distribution methods, prices)
23	Farmers' participation in farmers markets
24	Purchasing groups that link child care programs, schools and long-term care facilities to affordable foods
25	The availability of good tasting drinking water
26	Support for recent immigrants in pursuing value-added food production and entrepreneurship
27	Accessibility of nutrition programs such as the Emergency Food Assistance Program (TEFAP), Commodity Supplemental Food Program (CSFP), and the Food Distribution Program on Indian Reservations (FDPIR)
28	Solutions that identify and build from rural community/family strengths
29	Consumers knowing how to read labels, shop for healthy foods and make healthy choices at point of purchase
30	Food retailers doing SNAP (food stamps) and WIC outreach to get more eligible people enrolled in these programs
31	Systems and options that bring foods directly to rural consumers (e.g., delivery, mobile markets, use of school/Head Start buses)
32	People understanding and believing that eating healthy does not have to be hard
33	An understanding of land available for food production (e.g., based on mapping or assessment)
34	Educational and other supports for agricultural career pathways
35	USDA procurement regulations prioritizing healthy food purchases
36	School outreach efforts connecting students and their families to local foods
37	Access to information and guidance about growing, preparing and securing healthy and affordable foods
38	Retail distributors carrying and delivering a variety of healthy food choices to rural areas
39	Diversity of food retail options in rural areas (e.g., produce available through CSAs, at farmers markets, community gardens, seed stores, and road side stands)
40	Educational resources and materials targeting SNAP (food stamp) beneficiaries that emphasize rural challenges/needs
41	Poverty and families' financial resources available for food
42	Developing food access solutions that are particular to rural areas (and not simply solutions that have worked in urban areas)
43	People understanding and believing that rural food access is a justice and equity issue with symptoms (e.g., hunger, food insecurity) and causes (e.g., uneven power relationships)
44	The stigma and social acceptability of food assistance programs
45	The high prices of healthy food in rural areas compared to food in other urban and suburban areas and the price of unhealthy foods
46	SNAP/EBT (food stamps), WIC and Seniors Farmers Market coupons are accepted at all forms of rural food retailers (e.g., large stores, small stores, convenience stores, farmers markets, farm stands, CSAs, and food delivery programs)
47	Direct relationships between farmers and vendors/retailers
48	Knowledge related to the harvesting, preserving and preparing traditional foods
49	Rural residents demonstrating support for local grocery stores, farmers markets and CSAs (includes community-owned grocery stores)
50	The number of summer and afterschool meal/snack programs in rural areas
51	The utilization of federal nutrition programs by all qualifying individuals and families
52	The location of markets, produce trucks, farm stands and food carts in accessible locations in town or "rural hubs" (e.g., near clinics, libraries, schools, community centers, WIC/SNAP/government offices)
53	Farmland protection from development
54	Emergency food banks, food pantries and soup kitchens providing fresh food
55	Policymakers understanding the barriers to obtain healthy food in rural communities
56	Access to reliable, affordable and efficient transportation that links families to supermarkets and affordable food outlets
57	Young people having experiences with healthy eating, gardening and activity choices in schools and communities (e.g., school gardens, 4-H, boys and girls clubs)
58	Financial and technical assistance and agricultural land available for new farmers and ranchers
59	Migrations of populations (especially the young, healthy and well-educated) out of rural areas
60	Schools purchasing produce directly from farmers
61	Policymakers understanding the economic benefits of streamlining the SNAP benefits process and getting more SNAP benefits into rural areas
62	Convenient timing of farmers markets (e.g., day of the week and time of day)
63	Farmers that wish to grow produce have equitable access to subsidies, crop insurance, agricultural loans, and technical assistance
64	Sustained coalition-building on Farm Bill policy between community food security, anti-hunger, rural development, public health, dietitians, etc.
65	Transportation to summer feeding programs
66	Subsistence use policies for indigenous peoples that do not limit tribes from accessing traditional food gathering sites
67	Financial and technical support to extend growing seasons for high value crops
68	Rural residents travel to town frequently for work or other purposes
69	Conservation and research resources dedicated to better understanding effective farming practices in arid climates
70	People understanding and believing that healthy food results in more than just health outcomes, including improved grades, and stronger businesses and workforces
71	Schools having access to fresh fruit and vegetable snacks (i.e., Fresh Fruit and Vegetable Snack Program)
72	Economic development that supports the role of local food in community economic vitality (includes opportunities for agritourism and small business start-ups focused on agricultural products)
73	Faith-based, service and community groups offering healthy foods onsite or during sponsored events
74	Accessibility of food assistance programs in rural areas (e.g., WIC, Seniors Farmers Market Nutrition Program)
75	Worksites offering healthy foods
76	Public health educators understanding that how food is produced affects our health
77	Farmers selling foods locally rather than in larger markets or wholesale
78	Students having opportunities to learn about agriculture, science, technology, engineering, math, and food production
79	The presence of affordable frozen and canned vegetables and fruits without added sugar in dollar stores and other small rural stores like convenience stores and gas stations
80	Economic development that supports living wage jobs that improve the purchasing power of low-income rural residents
81	The number of fast food restaurants in rural communities
82	Fruit and vegetable farm workers receiving fair wages and working conditions
83	Infrastructure that allows for safe and economically feasible transport of goods to rural markets
84	Historical land development and crop growing patterns
85	Educational systems that ensure adult literacy and math skills
86	Allowing fruit and vegetable farm workers to bring produce home
87	School nutrition programs (e.g., breakfast, lunch and summer feeding) offering culturally appropriate food choices
88	Direct relationships between farmers and consumers
89	Individuals, families and groups wanting to grow their own food
90	Individuals, families and groups with knowledge and skills to produce their own food (e.g., they know how to garden, hunt or raise livestock)
